# Supplementary material for: The kpc-1 3′UTR facilitates dendritic transport and translation efficiency of mRNAs for dendrite arborization of a mechanosensory neuron important for male courtship
Source: PLoS Genet. 2024 Aug 7;20(8):e1011362. doi: 10.1371/journal.pgen.1011362 (PMC11333003; doi:10.1371/journal.pgen.1011362)
Supplement: S1 Table — (XLSX) [file pgen.1011362.s008.xlsx]

## Sheet: Sheet1
Strain	Mutations	Integrated transgenes	Extrachromosomal transgenes	Figure
XN1467		xrIs37[PF49H12.4::GFP;Pmec-3::mcherry] IV		Fig 1A-E; Fig 2A, B; Fig 3B; Fig 5E, F; Fig 6C; Fig 7I, J; Fig 8A-F; S1A, 1H, 1I Fig; S2 Fig; S3A, 3C Fig; S5 Fig; S6A Fig; S7A, 7B Fig
XN1655	kpc-1(xr47)	xrIs37 IV		Fig 6A, B, C; S1C, 1H, 1I Fig
XN1764	kpc-1(xr58) I	xrIs37 IV		Fig 1A-E; Fig 2B, G; Fig 3B; Fig 6C; Fig 7A, I; S1 B, 1H, 1I Fig; S2 Fig; S3B, 3C Fig; S5 Fig; S7
XN1820	kpc-1(gk8) I	xrIs37 IV		Fig 2A-E; Fig 5B, E, F; S1E, 1H, 1I Fig; S6A Fig
XN1850	kpc-1(xr58) I	xrIs37 IV	xrEx617[Pkpc-1(5K)::kpc-1::kpc-1 3'UTR(3k) 10ng/ml; ofm-1::rfp]	Fig 2B
XN1851	kpc-1(xr58) I	xrIs37 IV	xrEx618[Pkpc-1(5K)::kpc-1::kpc-1 3'UTR(3k) 10ng/ml; ofm-1::rfp]	Fig 2B
XN1848	kpc-1(gk8) I	xrIs37 IV	xrEx615[Pkpc-1(5K)::kpc-1::kpc-1 3'UTR(3k) 10ng/ml; ofm-1::rfp]	Fig 2A, B
XN1849	kpc-1(gk8) I	xrIs37 IV	xrEx616[Pkpc-1(5K)::kpc-1::kpc-1 3'UTR(3k) 10ng/ml; ofm-1::rfp]	Fig 2A, B
XN1872	kpc-1(xr58) I	xrIs37 IV	xrEx628[Pkpc-1(5K)::kpc-1s::kpc-1 3'UTR(3k) 10ng/ml; ofm-1::rfp]	Fig 2B
XN1873	kpc-1(xr58) I	xrIs37 IV	xrEx629[Pkpc-1(5K)::kpc-1s::kpc-1 3'UTR(3k) 10ng/ml; ofm-1::rfp]	Fig 2B
XN1875	kpc-1(gk8) I	xrIs37 IV	xrEx631[Pkpc-1(5K)::kpc-1s::kpc-1 3'UTR(3k) 10ng/ml; ofm-1::rfp]	Fig 2A, B
XN1876	kpc-1(gk8) I	xrIs37 IV	xrEx632[Pkpc-1(5K)::kpc-1s::kpc-1 3'UTR(3k) 10ng/ml; ofm-1::rfp]	Fig 2A, B
XN1879	kpc-1(xr58) I	xrIs37 IV	xrEx635[PF49H12.4::kpc-1s::kpc-1 3'UTR(3k) 10ng/ml; ofm-1::rfp]	Fig 2B, H; Fig 3B; S5 Fig
XN1880	kpc-1(xr58) I	xrIs37 IV	xrEx636[PF49H12.4::kpc-1s::kpc-1 3'UTR(3k) 10ng/ml; ofm-1::rfp]	Fig 2B, H; Fig 3B; S5 Fig
XN1877	kpc-1(gk8) I	xrIs37 IV	xrEx633[PF49H12.4::kpc-1s::kpc-1 3'UTR(3k) 10ng/ml; ofm-1::rfp]	Fig 2A, B, F; Fig 5 E, F; S6B Fig
XN1878	kpc-1(gk8) I	xrIs37 IV	xrEx634[PF49H12.4::kpc-1s::kpc-1 3'UTR(3k) 10ng/ml; ofm-1::rfp]	Fig 2A, B, F; Fig 5 E, F; S6B Fig
XN1822	kpc-1(xr58) I	xrIs37 IV	xrEx596[PF49H12.4::kpc-1s::unc-54 3’UTR 25ng/ml; ofm-1::rfp]	Fig 2B; S5 Fig
XN1824	kpc-1(xr58) I	xrIs37 IV	xrEx598[PF49H12.4::kpc-1s::unc-54 3’UTR 25ng/ml; ofm-1::rfp]	Fig 2B; S5 Fig
XN1829	kpc-1(gk8) I	xrIs37 IV	xrEx596[PF49H12.4::kpc-1s::unc-54 3’UTR 25ng/ml; ofm-1::rfp]	Fig 2A, B, D; Fig 5 E, F; S6 Fig
XN1830	kpc-1(gk8) I	xrIs37 IV	xrEx598[PF49H12.4::kpc-1s::unc-54 3’UTR 25ng/ml; ofm-1::rfp]	Fig 2A, B, D; Fig 5 E, F; S6B Fig
XN1836	kpc-1(xr58) I	xrIs37 IV	xrEx602[PF49H12.4::kpc-1L::unc-54 3’UTR 25ng/ml; ofm-1::rfp]	Fig 2B
XN1837	kpc-1(xr58) I	xrIs37 IV	xrEx603[PF49H12.4::kpc-1L::unc-54 3’UTR 25ng/ml; ofm-1::rfp]	Fig 2B
XN1838	kpc-1(gk8) I	xrIs37 IV	xrEx605[PF49H12.4::kpc-1L::unc-54 3’UTR 25ng/ml; ofm-1::rfp]	Fig 2A, B
XN1839	kpc-1(gk8) I	xrIs37 IV	xrEx606[PF49H12.4::kpc-1L::unc-54 3’UTR 25ng/ml; ofm-1::rfp]	Fig 2A, B
XN1901			xrEx654[Pkpc-1(5K)::GFP::kpc-1 3'UTR(3k); PF49H12.4::mcherry; odr-1::rfp]	Fig 2C
XN1902			xrEx655[Pkpc-1(5K)::GFP::kpc-1 3'UTR(3k); PF49H12.4::mcherry; odr-1::rfp]	Fig 2C
XN1911	kpc-1(xr60)	xrIs37 IV		S1D, 1H, 1I Fig
XN1856		xrIs37 IV	xrEx622[Pkpc-1(5K)::kpc-1s 10ng/ml; ofm-1::rfp]	Fig 7C, F, J
XN1857		xrIs37 IV	xrEx624[Pkpc-1(5K)::kpc-1s 10ng/ml; ofm-1::rfp]	Fig 7C, F, J
XN1949		xrIs37 IV	wyEx4725[Pser-2::dma-1 80ng/ml]	Fig 7 B, D, F
XN1946	kpc-1(xr58) I	xrIs37 IV	wyEx4725[Pser-2::dma-1 80ng/ml]	Fig 7
XN1950		xrIs37 IV	xrEx686[Pkpc-1(5K)::kpc-1s 10ng/ml; ofm-1::rfp]; wyEx4725[ser-2p::dma-1 80ng/ml]	Fig 7E, F
XN1951		xrIs37 IV	xrEx687[Pkpc-1(5K)::kpc-1s 10ng/ml; ofm-1::rfp]; wyEx4725[ser-2p::dma-1 80ng/ml]	Fig 7E, F
XN2012			xrEx719[Pser-2::NLS::MS2::GFP; Podr-1::rfp]	Fig 3C
XN2095			xrEx766[Pser-2::NLS::MS2::GFP; Pser-2::kpc-1s::24xms2 bs::unc-54 3'UTR; Podr-1::rfp]	Fig 3F
XN2389			xrEx890[Pser-2prom3::NLS::MS2::GFP 10ng/ul; Pser-2:kpc-1s::24xMS2bs::kpc-13'UTR 10ng/ml; Podr-1::RFP]	Fig 3D, G, H
XN2390			xrEx891[Pser-2prom3::NLS::MS2::GFP 10ng/ul; Pser-2:kpc-1s::24xMS2bs::kpc-13'UTR 10ng/ml; Podr-1::RFP]	Fig 3D, G, H
XN2443			xrEx933[ser-2p3::NLS::MS2::GFP(10 ng/ul); Pser-2:kpc-1s::24xMS2bs::kpc-1 3'UTR(10ng/ul);Pser-2::mCherry(4ng/ul); Podr-1::RFP]	Fig 3E
	kpc-1(gk8) I	xrIs37 IV	xrEx955[PF49H12.4::kpc-1s::(SLS1 deleted) kpc-1 3'UTR 10ng/ml;Podr-1::RFP 50ng/ml]	Fig 5 E, F; S6B Fig
XN2481
XN2482	kpc-1(gk8) I	xrIs37 IV	xrEx956[PF49H12.4::kpc-1s::(SLS1 deleted) kpc-1 3'UTR 10ng/ml;Podr-1::RFP 50ng/ml]	Fig 5 E, F; S6B Fig
XN2483	kpc-1(gk8) I	xrIs37 IV	xrEx957[PF49H12.4::kpc-1s::(SLS1 deleted) kpc-1 3'UTR 10ng/ml;Podr-1::RFP 50ng/ml]	Fig 5 E, F; S6B Fig
XN2520	kpc-1(gk8) I	xrIs37 IV	xrEx978[PF49H12.4::kpc-1s::(SLS2 deleted) kpc-1 3'UTR 10ng/ml;Podr-1::RFP 50ng/ml]	Fig 5 E, F; S6B Fig
XN2521	kpc-1(gk8) I	xrIs37 IV	xrEx979[PF49H12.4::kpc-1s::(SLS2 deleted) kpc-1 3'UTR 10ng/ml;Podr-1::RFP 50ng/ml]	Fig 5 E, F; S6B Fig
XN2522	kpc-1(gk8) I	xrIs37 IV	xrEx980[PF49H12.4::kpc-1s::(SLS2 deleted) kpc-1 3'UTR 10ng/ml;Podr-1::RFP 50ng/ml]	Fig 5 E, F; S6B Fig
XN2550	kpc-1(gk8) I	xrIs37 IV	xrEx1004[PF49H12.4::kpc-1s::(SLS2 deleted) kpc-1 3'UTR 10ng/ml;Podr-1::RFP 50ng/ml]	Fig 5 E, F; S6B Fig
XN2551	kpc-1(gk8) I	xrIs37 IV	xrEx1005[PF49H12.4::kpc-1s::(SLS2 deleted) kpc-1 3'UTR 10ng/ml;Podr-1::RFP 50ng/ml]	Fig 5 E, F; S6B Fig
XN2552	kpc-1(gk8) I	xrIs37 IV	xrEx1006[PF49H12.4::kpc-1s::(SLS2 deleted) kpc-1 3'UTR 10ng/ml;Podr-1::RFP 50ng/ml]	Fig 5 E, F; S6B Fig
XN2570	kpc-1(gk8) I	xrIs37 IV	xrEx1020[PF49H12.4::kpc-1s::(SLS2 mutated base pair disrupted) kpc-1 3'UTR 10ng/ml; Podr-1::RFP 50ng/ml]	Fig 5 C, E, F; S6B Fig
XN2571	kpc-1(gk8) I	xrIs37 IV	xrEx1021[PF49H12.4::kpc-1s::(SLS2 mutated base pair disrupted) kpc-1 3'UTR 10ng/ml; Podr-1::RFP 50ng/ml]	Fig 5 C, E, F; S6B Fig
XN2572	kpc-1(gk8) I	xrIs37 IV	xrEx1022[PF49H12.4::kpc-1s::(SLS2 mutated base pair disrupted) kpc-1 3'UTR 10ng/ml; Podr-1::RFP 50ng/ml]	Fig 5 C, E, F; S6B Fig
XN2581	kpc-1(gk8) I	xrIs37IV	xrEx1041[PF49H12.4::kpc-1s::(SLS2 mutated base pair preserved) kpc-1 3'UTR 10ng/ml; Podr-1::RFP 50ng/ml]	Fig 5 D, E, F; S6B Fig
XN2582	kpc-1(gk8) I	xrIs37IV	xrEx1042[PF49H12.4::kpc-1s::(SLS2 mutated base pair preserved) kpc-1 3'UTR 10ng/ml; Podr-1::RFP 50ng/ml]	Fig 5 D, E, F; S6B Fig
XN2654			xrEx1071[Pser-2prom3::kaede::kpc-1 3'UTR 50ng/ml; Podr-1::RFP 50ng/ml]	Fig 4A-C
XN2655			xrEx1072[Pser-2prom3::kaede::kpc-1 3'UTR 50ng/ml; Podr-1::RFP 50ng/ml]	Fig 4A-C
XN2656			xrEx1073[Pser-2prom3::kaede::kpc-1 3'UTR 50ng/ml; Podr-1::RFP 50ng/ml]	Fig 4A-C
XN2657			xrEx1074[Pser-2prom3::kaede::kpc-1 3'UTR 50ng/ml; Podr-1::RFP 50ng/ml]	Fig 4A-C
XN2658			xrEx1075[Pser-2prom3::kaede::kpc-1 3'UTR 50ng/ml; Podr-1::RFP 50ng/ml]	Fig 4A-C
XN2659			xrEx1076[Pser-2prom3::kaede::kpc-1 3'UTR 50ng/ml; Podr-1::RFP 50ng/ml]	Fig 4A-C
XN2927	kpc-1(xr82) I			S7A Fig
XN2939	kpc-1(xr58xr84) I			S7B Fig
XN2955	kpc-1(xr47) I	dma-1(wy1246) I		Fig 6A, B
XN2956	kpc-1(xr58) I	dma-1(wy1246) I		Fig 6A, B
TV24913		dma-1(wy1246) [DMA-1::GFP] I		Fig 6A, B
CHB392			hmnEx113[pCY2(ser-2prom3::kaede)]	Fig 4A-C
XN2790	rps-18(ok3353) IV	juSi94 [GFP11::rps-18 + Cbr-unc-119(+)] II. juIs409 [rgef-1p::GFP1-10 + ttx-3p::RFP] IV	xrEx1146[Pser2::mCherry 10ng/ml; Podr-1::RFP 50ng/ml]	Fig4 D, E
CB251	unc-36(e251) III			Fig 8F-H
TV15916		wyIs581[ser2prom3::myr-mCherry; Podr1::GFP]		Fig 8D, E
XN3031			xrEx1255[ Pser-2prom3::NLS::MS2::GFP 10ng/ul; Pser-2:kpc-1s::24xMS2bs:: (SLS2 deleted) kpc-13'UTR 10ng/ml; Podr-1::RFP]	Fig 3G, H
XN3032			xrEx1256[ Pser-2prom3::NLS::MS2::GFP 10ng/ul; Pser-2:kpc-1s::24xMS2bs:: (SLS2 deleted) kpc-13'UTR 10ng/ml; Podr-1::RFP]	Fig 3G, H
XN3033			xrEx1257[ Pser-2prom3::NLS::MS2::GFP 10ng/ul; Pser-2:kpc-1s::24xMS2bs:: (SLS2 deleted) kpc-13'UTR 10ng/ml; Podr-1::RFP]	Fig 3G, H
XN3034			xrEx1258[ Pser-2prom3::NLS::MS2::GFP 10ng/ul; Pser-2:kpc-1s::24xMS2bs:: (SLS2 deleted) kpc-13'UTR 10ng/ml; Podr-1::RFP]	Fig 3G, H
XN3035			xrEx1259[ Pser-2prom3::NLS::MS2::GFP 10ng/ul; Pser-2:dma-1::24xMS2bs:: kpc-13'UTR 10ng/ml; Podr-1::RFP]	Fig 3G, H
XN3036			xrEx1260[ Pser-2prom3::NLS::MS2::GFP 10ng/ul; Pser-2:dma-1::24xMS2bs:: kpc-13'UTR 10ng/ml; Podr-1::RFP]	Fig 3G, H
XN3037	kpc-1(xr58) I	xrIs37IV	xrEx1261[ Pser-2prom3::NLS::MS2::GFP 10ng/ul; Pser-2:kpc-1s::24xMS2bs::kpc-13'UTR 10ng/ml; Podr-1::RFP]	Fig 2B
XN3038	kpc-1(xr58) I	xrIs37IV	xrEx1262[ Pser-2prom3::NLS::MS2::GFP 10ng/ul; Pser-2:kpc-1s::24xMS2bs::kpc-13'UTR 10ng/ml; Podr-1::RFP]	Fig 2B
XN3039	kpc-1(xr58) I	xrIs37IV	xrEx1263[ Pser-2prom3::NLS::MS2::GFP 10ng/ul; Pser-2:kpc-1s::24xMS2bs::kpc-13'UTR 10ng/ml; Podr-1::RFP]	Fig 2B
XN3040	kpc-1(xr58) I	xrIs37IV	xrEx1264[Pser-2::kpc-1s::dma-1 3’UTR 20ng/ml; Podr-1::RFP 50ng/ml]	S5 Fig
XN3041	kpc-1(xr58) I	xrIs37IV	xrEx1265[Pser-2::kpc-1s::dma-1 3’UTR 20ng/ml; Podr-1::RFP 50ng/ml]	S5 Fig
XN3042	kpc-1(xr58) I	xrIs37IV	xrEx1266[Pser-2::kpc-1s::dma-1 3’UTR 20ng/ml; Podr-1::RFP 50ng/ml]	S5 Fig
XN3043	kpc-1(xr58) I	xrIs37IV	xrEx1267[Pser-2::kpc-1s::dma-1 3’UTR 20ng/ml; Podr-1::RFP 50ng/ml]	S5 Fig
XN3044	kpc-1(xr58) I	wyIs581		Fig 8D, E
XN3045	kpc-1(xr47) I	wyIs581		Fig 8D, E
