# Supplementary material for: The kpc-1 3′UTR facilitates dendritic transport and translation efficiency of mRNAs for dendrite arborization of a mechanosensory neuron important for male courtship
Source: PLoS Genet. 2024 Aug 7;20(8):e1011362. doi: 10.1371/journal.pgen.1011362 (PMC11333003; doi:10.1371/journal.pgen.1011362)
Supplement: S2 Table — (XLSX) [file pgen.1011362.s009.xlsx]

## Sheet: Sheet1
Plasmids
Pkpc-1(5kb)::kpc-1::kpc-13'UTR(3kb) was a PCR-amplified genomic fragment.
PF49H12.4::kpc-1s::unc-543'UTR was constructed by RT-PCR amplification of the kpc-1s cDNA, followed by digestion with NheI and EcoRI and ligation to the PF49H12.4::unc-543'UTR-pSM vector.
PF49H12.4::kpc-1l::unc-543'UTR was constructed by RT-PCR amplification of the kpc-1l cDNA, followed by digestion with NheI and EcoRI and ligation to the PF49H12.4::unc-543'UTR-pSM vector.
Pdpy-7::kpc-1s::unc-54 3'UTR was constructed by PCR amplification of a 0.4-kb dpy-7 promoter fragment, followed by digestion with FseI and NheI and ligation to the kpc-1s::unc-543'UTR-pSM vector.
PF49H12.4::kpc-1s::kpc-13'UTR(3kb) was constructed by PCR amplification of a 3-kb kpc-13'UTR genomic fragment, followed by digestion with EcoRI (blunted) and SpeI and ligation to the PF49H12.4::kpc-1s-pSM vector.
Pkpc-1(5kb)::kpc-1s::kpc-13'UTR(3kb) was constructed by PCR amplification of a 5-kb kpc-1 promoter fragment, followed by digestion with FseI and AscI and ligation to the kpc-1s::kpc-13'UTR(3kb)-pSM vector.
Pkpc-1(5kb)::GFP::kpc-13'UTR(3kb) was constructed by PCR amplification of a 5-kb kpc-1 promoter fragment, followed by digestion with FseI and AscI and ligation to the GFP::kpc-13'UTR(3kb)-pSM vector.
PF49H12.4::kpc-1s::GFP::kpc-13'UTR(3kb) was constructed by PCR amplification of the kpc-1s cDNA, followed by digestion with AscI and XhoI and ligation to the PF49H12.4::GFP::kpc-13'UTR(3kb)-pSM vector.
Pser-2::kpc-1s::GFP::kpc-13'UTR(3kb) was constructed by PCR amplification of a 4-kb ser-2 promoter fragment, followed by digestion with FseI and AscI and ligation to the kpc-1s::GFP::kpc-13'UTR(3kb)-pSM vector.
Pser-2::kpc-1s::24x MS2 binding site::kpc-1 3'UTR: kpc-1s was amplified by PCR from pSM_Pser-2prom3::kpc-1s::GFP::kpc-1 3'UTR and digested with NheI and SacI and ligated into pSM; 24xMS2 binding site was amplified by PCR from phage_cmv::cfp::24*MS2 and digested with SacI and SpeI and ligated into pSM_kpc-1s; kpc-1 3'UTR was amplified by PCR from N2 gDNA and digested with XhoI and SbfI and ligated…
Pser-2::kpc-1s::24x MS2 binding site::unc-54 3'UTR: unc-54 3'UTR was digested with SacI (blunted with T4 DNA Polymerase) and SpeI from pSM and ligated into pSM_kpc-1s::24x MS2 binding site which was digested by SbfI (blunted with T4 DNA Polymerase) and SpeI; Pser-2prom3 was digested with FseI and AscI from pSM_Pser-2prom3 and ligated into pSM_kpc-1s::24x MS2 binding site::unc-54 3'UTR
PF49H12.4::kpc-1s::kpc-1 3'UTR (SLS1 deleted) SLS1 deletion was introduced by Q5 Site-Directed Mutagenesis Kit (New England Biolabs) using PF49H12.4::kpc-1s::kpc-13'UTR(3kb) as template. kpc-1 3’UTR SLS1_F and kpc-1 3'UTR SLS1_R primers were used.
PF49H12.4::kpc-1s::kpc-1 3'UTR (SLS2 deleted) SLS2 deletion was introduced by Q5 Site-Directed Mutagenesis Kit (New England Biolabs) using PF49H12.4::kpc-1s::kpc-13'UTR(3kb) as template. kpc-1 3’UTR SLS2_F and kpc-1 3'UTR SLS2_R primers were used.
PF49H12.4::kpc-1s::kpc-1 3'UTR (SLS2 mutated base pair disrupted) SLS2 mutated base pair disrupted point mutations was introduced by Q5 Site-Directed Mutagenesis Kit (New England Biolabs) using PF49H12.4::kpc-1s::kpc-13'UTR(3kb) as template. kpc-1_SLS2 m1_F and kpc-1_SLS2 m1_R primers were used.
PF49H12.4::kpc-1s::kpc-1 3'UTR (SLS2 mutated base pair preserved) SLS2 mutated base pair preserved point mutations was introduced by Q5 Site-Directed Mutagenesis Kit (New England Biolabs) using PF49H12.4::kpc-1s::kpc-13'UTR(3kb) as template. kpc-1_SLS2 m2_F and kpc-1_SLS2 m2_R primers were used.
Pser2p3::kaede::kpc-1 3'UTR was constructed by PCR amplification of kpc-1 3'UTR fragment, followed by digestion with NotI and PspOMI and ligation to the pCY2 ser-2prom3::kaede vector.
