# Supplementary material for: The kpc-1 3′UTR facilitates dendritic transport and translation efficiency of mRNAs for dendrite arborization of a mechanosensory neuron important for male courtship
Source: PLoS Genet. 2024 Aug 7;20(8):e1011362. doi: 10.1371/journal.pgen.1011362 (PMC11333003; doi:10.1371/journal.pgen.1011362)
Supplement: S3 Table — Sequence information was searchable in the Wormbase. (XLSX) [file pgen.1011362.s010.xlsx]

## Sheet: Sheet1
Oligonucleotides	notes
aattttcacttttccccactcc	kpc-1 3'UTR SLS1_F primer
cgagaaaagttcactatttttttcgg	kpc-1 3'UTR SLS1_R primer
aataaaaagtttgaatttcaacatttttaag	kpc-1 3'UTR SLS2_F primer
TACTACGATATTTAAACAAAATAATAAAAAGTTTGAATTTC	kpc-1_SLS2 m1_F primer
AAATCAATAAAGGGATGTTCTAGCACCATCGG	kpc-1_SLS2 m1_R primer
TACTAATTATTTTTTTCAAAATAATAAAAAGTTTGAATTTC	kpc-1_SLS2 m2_F primer
AATCTTATTTTTTTTGTTCTAGCACCATCGG	kpc-1_SLS2 m2_R primer
gaatccacgatcggttgtggGTTTTAGAGCTAGAAATAGCAAGT	kpc-1 3'UTR del sgRNA3 primer
gttgtcaaacgggcgggagtGTTTTAGAGCTAGAAATAGCAAGT	kpc-1 3'UTR del sgRNA4 primer
CTAATATTGATTTTTTTCTAGAATTTTCTTCCCCCCAATTTTCACTTTTCCCCCCACAACCGATCGTGGATTCGTCGACATCGTGGATTTGTTGGAACTC	kpc-1 3'UTR Homology-directed repair template for xr82 and xr84 alleles
GTTGCTCTTGCTCTAGAAGC	kpc-1s_F (primer for RT-PCR)
GGACACATTTCTCCCAACC	kpc-1s_R (primer for RT-PCR)
AATTGATGTTCGTCGTGGACTC	arx-1_F (actin primer for RT-PCR)
TCTGAAGTCTCCCATCACTGAG	arx-1_R (actin primer for RT-PCR)
GGCCGCTGTCATCAGAGTAAGTTTAAACTGAGTTCTACTAACTAACGAGTAATATTTAAATTTTCAGCATCTCGCGCCCGTGCCTCTGACTTCTAAGTCCAATTACTCTTCAACATCCCTACATGCTCTTTCTCCCTGTGCTCCCACCCCCTATTTTTGTTATTATCAAAAAAACTTCTTCTTAATTTCTTTGTTTTTTAGCTTCTTTTAAGTCACCTCTAACAATGAAATTGTGTAGATTCAAAAATAGAATTAATTCGTAATAAAAAGTCGAAAAAAATTGTGCTCCCTCCCCCCATTAATAATAATTCTATCCCAAAATCTACACAATGTTCTGTGTACACTTCTTATGTTTTTTTTACTTCTGATAAATTTTTTTTGAAACATCATAGAAAAAAC…	unc-54 3'UTR sequence used in constructs
cttcatttgtttttaaaaaatctgatttccaattcaaaaagtctcaaaatcgatcgatctcctgtcatatctttaatttagattattgattgaatttttccgaaaaaaatagtgaacttttctcgtctcttgttacggtacaatttcggtttctgtacattccgctaatattgatttttttctagaattttcttccccccaattttcacttttccccactcccgcccgtttgacaacgattttttttcgtcagaattttaaaacctatttccgatggtgctagaacatttttttattgattttactaaaataaaaaaacaaaataataaaaagtttgaatttcaacatttttaagtaaaaaaaatagaaaaaaaaacaattgcaggcagaatgtttgtg…	kpc-1 3'UTR sequence used in constructs
taaatatccttttgagagtttcaaatgtttcaaaaatctaaatccgtgtgattatttgcatccatctagtcgttcgatctcccagccccattttcatgtatttttgccccctttttcgatacggtgttcaattgtttaaccctttgtctgtaaataaaataaactgctcgtagatataccaagttcaatgaaatagacaggagccttaatcagcagcataatagtagttttcaagaggtaagacacctcttctcggccgtaaatccgtcggcaaagaagtaataaatcggcgaggctgttgtctttacgccctggttctctgtgggggtcaactcatttgtcaaatgcacaccaagacaaatgcataattgagaaggtttcgagaaggagagttgactt…	dma-1 3'UTR sequence used in construct
ttttctagaattttcttccccccaattttcacttttcccc	kpc-1(xr82) and kpc-1(xr84) alleles flanking 5' sequence
gatcgtggattcgtcgacatcgtggatttgttggaactcc	kpc-1(xr82) and kpc-1(xr84) alleles flanking 3' sequence
